# Supplementary material for: Identification of genomic loci associated with 21chlorophyll fluorescence phenotypes by genome-wide association analysis in soybean
Source: BMC Plant Biol. 2018 Nov 29;18:312. doi: 10.1186/s12870-018-1517-9 (PMC6267906; doi:10.1186/s12870-018-1517-9)
Supplement: Supplementary file 1 — Table S1. List of all significant SNP markers for 21 chlorophyll flourescence phenotypes evalauted in the study. (XLSX 43 kb) [file 12870_2018_1517_MOESM1_ESM.xlsx]

## Sheet: Table S1
SNPs	Marker	Chromosome	Site	MAF	Williams 82 Allele	Alternative Allele	marker_p	-Log10P	R2 (%)	Allele Effect	Trait
1	ss715578706	1	2194371	0.206349	C	T	0.000453156	3.34375	0.0633569	202.344	F0_Across
	ss715578706	1	2194371	0.206349	C	T	0.000372122	3.42931	0.0665695	398.298	FJ_Across
	ss715578706	1	2194371	0.206349	C	T	0.000568577	3.24521	0.0646561	0.0353092	M0_Across
2	ss715580845	1	8892601	0.0608466	T	C	0.000605029	3.21822	0.064794	-0.02726	VJ_Across
	ss715580845	1	8892601	0.0608466	T	C	0.000605029	3.21822	0.064794	-0.02726	ψ0_Across
3	ss715582243	2	4188852	0.0846561	T	G	3.00019e-05	4.52285	0.0963458	-594.28	FI_Across
	ss715582243	2	4188852	0.0846561	T	G	0.000387812	3.41138	0.0661495	-535.239	FJ_Across
	ss715582243	2	4188852	0.0846561	T	G	0.000115962	3.93569	0.0797146	-630.906	FM_Across
4	ss715582726	2	41156668	0.309524	C	T	0.000501041	3.30013	0.0665368	0.00444972	VI_Across
5	ss715583584	2	5297327	0.375661	C	T	0.000397255	3.40093	0.0646682	-167.67	F0_Across
6	ss715583586	2	5303576	0.373016	T	C	0.000270576	3.56771	0.068512	173.311	F0_Across
	ss715583586	2	5303576	0.373016	T	C	0.00054488	3.2637	0.0651024	0.0299047	M0_Across
7	ss715584193	2	9456274	0.343915	A	G	0.000638003	3.19518	0.062664	-0.00858067	FV/FM_Across
	ss715584193	2	9456274	0.343915	A	G	0.000604913	3.21831	0.0639998	-0.0483271	DI0/RC_Across
8	ss715584194	2	9459295	0.333333	G	A	0.000650522	3.18674	0.0624634	-0.00856445	FV/FM_Across
9	ss715585190	3	30974799	0.0846561	A	G	0.000590117	3.22906	0.0616405	-0.131122	FM/F0_Across
	ss715585190	3	30974799	0.0846561	A	G	0.000527809	3.27752	0.0627826	-0.132631	FV/F0_Across
10	ss715586611	3	45159972	0.444444	A	G	0.000495821	3.30468	0.0666046	0.0208319	ET0/RC_Across
11	ss715586765	3	5063088	0.0846561	C	T	0.000667842	3.17533	0.0590694	-0.110004	PIABS_Across
12	ss715587576	4	2900288	0.174603	A	G	0.000553931	3.25654	0.064922	0.0615455	DI0/RC_Across
13	ss715588138	4	44971113	0.21164	T	C	0.000667074	3.17583	0.0622042	-0.0107475	FV/FM_Across
14	ss715588144	4	45019738	0.216931	G	A	0.000519465	3.28444	0.0647906	-0.010903	FV/FM_Across
	ss715588144	4	45019738	0.216931	G	A	0.000533934	3.27251	0.0643277	-0.0109859	φPo_Across
	ss715588144	4	45019738	0.216931	G	A	0.000533934	3.27251	0.0643277	-0.0109859	φDo_Across
15	ss715589437	4	8549682	0.312169	C	A	0.000712682	3.1471	0.0584332	-0.0748115	PIABS_Across
16	ss715590491	5	30598488	0.0634921	G	A	0.0003445	3.46281	0.0707939	-0.0278171	VJ_Across
	ss715590491	5	30598488	0.0634921	G	A	0.0003445	3.46281	0.0707939	-0.0278171	ψ0_Across
17	ss715591077	5	34946894	0.277778	A	G	0.000476091	3.32231	0.0643333	330.874	FV_Across
18	ss715591084	5	34980806	0.0846561	T	C	0.000613118	3.21246	0.0638835	464.201	FI_Across
19	ss715593394	6	15681972	0.436508	A	G	0.000463688	3.33377	0.0673146	-0.0230746	ET0/RC_Across
20	ss715595999	7	12220777	0.150794	A	C	0.000347264	3.45934	0.0662071	-26.9666	N_Across
21	ss715598002	7	40962891	0.140212	T	C	0.000431313	3.36521	0.0675513	-0.0721379	DI0/RC_Across
22	ss715598351	7	5523614	0.10582	T	G	0.00034178	3.46625	0.0708788	-0.017122	VJ_Across
	ss715598351	7	5523614	0.10582	T	G	0.000564473	3.24836	0.0646638	-0.017122	φEo_Across
	ss715598351	7	5523614	0.10582	T	G	0.00034178	3.46625	0.0708788	-0.0204577	ψ0_Across
	ss715598351	7	5523614	0.10582	T	G	0.00054442	3.26407	0.0651113	-0.0483271	M0_Across
23	ss715598455	7	625141	0.177249	C	T	0.000373023	3.42826	0.0668203	434.264	FV_Across
24	ss715598514	7	6643125	0.285714	G	A	0.000542605	3.26552	0.065949	-0.0151991	VJ_Across
	ss715598514	7	6643125	0.285714	G	A	0.000542605	3.26552	0.065949	-0.0151991	ψ0_Across
25	ss715598702	7	7856028	0.195767	A	G	0.000555459	3.25535	0.061518	-22.2104	N_Across
26	ss715600049	8	18272146	0.161376	C	T	0.000637643	3.19542	0.0599708	-207.758	F0_Across
27	ss715600087	8	18566925	0.206349	C	T	0.000550619	3.25915	0.0654958	0.0250544	ET0/RC_Across
28	ss715602092	8	43651703	0.0793651	G	A	0.000314045	3.50301	0.0715078	0.00813668	VI_Across
29	ss715602126	8	43891342	0.457672	T	C	0.000569372	3.2446	0.0606348	-0.0759792	PIABS_Across
30	ss715602127	8	43893489	0.455026	C	A	0.000632709	3.1988	0.0595991	-0.0757396	PIABS_Across
31	ss715602128	8	43895654	0.457672	T	C	0.000569372	3.2446	0.0606348	-0.0759792	PIABS_Across
32	ss715602129	8	43895974	0.455026	A	G	0.000294521	3.53088	0.0671556	0.0795662	PIABS_Across
	ss715602129	8	43895974	0.455026	A	G	0.000424254	3.37237	0.0676618	0.0121961	φEo_Across
33	ss715602131	8	43896715	0.473545	T	C	0.00026882	3.57054	0.073457	-0.0133974	VJ_Across
	ss715602131	8	43896715	0.473545	T	C	0.000111437	3.95297	0.0819115	-0.0133974	φEo_Across
	ss715602131	8	43896715	0.473545	T	C	0.000158869	3.79896	0.0733349	-0.0831628	PIABS_Across
	ss715602131	8	43896715	0.473545	T	C	0.00026882	3.57054	0.073457	-0.0144827	ψ0_Across
34	ss715602779	8	8612983	0.330688	C	T	0.000140421	3.85257	0.0765767	373.391	FJ_Across
35	ss715602784	8	8635628	0.330688	A	G	0.000540921	3.26687	0.0627768	339.715	FJ_Across
36	ss715602804	8	8830202	0.362434	C	T	0.000696642	3.15699	0.0611108	328.888	FM_Across
	ss715602804	8	8830202	0.362434	C	T	0.000416035	3.38087	0.0657064	309.938	FV_Across
37	ss715602805	8	8847325	0.0952381	C	T	0.000557906	3.25344	0.064872	499.002	FI_Across
	ss715602805	8	8847325	0.0952381	C	T	0.00047696	3.32152	0.0649892	583.201	FM_Across
38	ss715603185	9	18604645	0.0846561	C	T	0.000588195	3.23048	0.0603152	-0.11032	PIABS_Across
39	ss715603583	9	34078552	0.113757	A	G	0.00056169	3.2505	0.0648012	-418.196	FI_Across
	ss715603583	9	34078552	0.113757	A	G	0.000431338	3.36518	0.0660233	-506.469	FM_Across
40	ss715603677	9	36814074	0.126984	T	C	0.000419702	3.37706	0.066305	524.376	FM_Across
	ss715603677	9	36814074	0.126984	T	C	0.000156591	3.80523	0.075761	510.356	FV_Across
41	ss715605111	9	5087412	0.293651	T	G	0.000294484	3.53094	0.0678629	33.4333	N_Across
42	ss715605117	9	5112706	0.285714	T	C	0.000550979	3.25886	0.0615985	32.6313	N_Across
43	ss715605120	9	5145383	0.277778	T	G	0.000227399	3.64321	0.0704696	33.2645	N_Across
44	ss715605123	9	5154355	0.277778	T	G	0.000227399	3.64321	0.0704696	33.2645	N_Across
45	ss715606550	10	37824499	0.0899471	A	G	0.000748491	3.12581	0.0625446	0.0202397	VJ_Across
	ss715606550	10	37824499	0.0899471	A	G	0.000237259	3.62478	0.073379	0.105701	ABS/RC_Across
	ss715606550	10	37824499	0.0899471	A	G	0.000548823	3.26057	0.0649582	0.0202397	φEo_Across
	ss715606550	10	37824499	0.0899471	A	G	0.000183822	3.7356	0.0766083	0.0800642	DI0/RC_Across
	ss715606550	10	37824499	0.0899471	A	G	0.000413008	3.38404	0.0680164	0.0507857	M0_Across
46	ss715607244	10	43085593	0.309524	A	G	0.000651601	3.18602	0.0593107	0.0727637	PIABS_Across
47	ss715607380	10	44456487	0.116402	T	C	0.000511454	3.29119	0.0621544	-309.646	F0_Across
48	ss715607382	10	44471995	0.0873016	T	G	0.000628634	3.2016	0.0631633	-0.103282	ABS/RC_Across
49	ss715609344	11	26404576	0.142857	A	G	0.00051094	3.29163	0.0630895	-0.109693	FM/F0_Across
	ss715609344	11	26404576	0.142857	A	G	0.000467559	3.33016	0.0640044	-0.110744	FV/F0_Across
50	ss715609902	11	15164230	0.42328	T	C	0.000444807	3.35183	0.0630674	0.0743458	PIABS_Across
51	ss715610217	11	31474048	0.293651	G	T	0.000611328	3.21373	0.0603874	187.908	F0_Across
52	ss715610914	11	5843959	0.238095	T	C	0.000521697	3.28258	0.0621416	-23.1365	N_Across
53	ss715611132	11	7673775	0.185185	T	C	0.000132465	3.8779	0.0791413	-0.01114	FV/FM_Across
	ss715611132	11	7673775	0.185185	T	C	0.000162902	3.78807	0.0767338	-0.01114	φPo_Across
	ss715611132	11	7673775	0.185185	T	C	0.000597199	3.22388	0.0636963	-0.0742652	ABS/RC_Across
	ss715611132	11	7673775	0.185185	T	C	0.000162902	3.78807	0.0767338	-0.01114	φDo_Across
	ss715611132	11	7673775	0.185185	T	C	0.0002416	3.6169	0.0736903	-0.0591379	DI0/RC_Across
54	ss715611140	11	7753142	0.193122	A	C	0.000403888	3.39374	0.0654629	-0.0971649	FM/F0_Across
	ss715611140	11	7753142	0.193122	A	C	0.000416241	3.38066	0.0651791	-0.0971877	FV/F0_Across
	ss715611140	11	7753142	0.193122	A	C	5.8589e-05	4.23218	0.0878743	-0.0115786	FV/FM_Across
	ss715611140	11	7753142	0.193122	A	C	6.80728e-05	4.16703	0.0860211	-0.0115776	φPo_Across
	ss715611140	11	7753142	0.193122	A	C	0.000294158	3.53142	0.071109	-0.0791379	ABS/RC_Across
	ss715611140	11	7753142	0.193122	A	C	6.80728e-05	4.16703	0.0860211	-0.0115776	φDo_Across
	ss715611140	11	7753142	0.193122	A	C	0.000115275	3.93826	0.0816228	-0.0591379	DI0/RC_Across
55	ss715611141	11	7763083	0.185185	G	A	0.000597199	3.22388	0.0636963	-0.0742652	ABS/RC_Across
	ss715611141	11	7763083	0.185185	G	A	0.0002416	3.6169	0.0736903	-0.0591379	DI0/RC_Across
	ss715611141	11	7763083	0.185185	G	A	0.000132465	3.8779	0.0791413	-0.01114	FV/FM_Across
	ss715611141	11	7763083	0.185185	G	A	0.000162902	3.78807	0.0767338	-0.01114	φDo_Across
	ss715611141	11	7763083	0.185185	G	A	0.000162902	3.78807	0.0767338	-0.01114	φPo_Across
56	ss715611188	11	8100166	0.238095	A	G	0.000384631	3.41496	0.0687594	-0.0491379	DI0/RC_Across
	ss715611188	11	8100166	0.238095	A	G	9.49013e-05	4.02273	0.080313	-0.104102	FM/F0_Across
	ss715611188	11	8100166	0.238095	A	G	5.43813e-05	4.26455	0.088678	-0.0112592	FV/FM_Across
	ss715611188	11	8100166	0.238095	A	G	0.000105058	3.97857	0.0792835	-0.103681	FV/F0_Across
	ss715611188	11	8100166	0.238095	A	G	6.81393e-05	4.1666	0.0860106	-0.0112067	φDo_Across
	ss715611188	11	8100166	0.238095	A	G	6.81393e-05	4.1666	0.0860106	-0.0112067	φPo_Across
	ss715611188	11	8100166	0.238095	A	G	0.000237108	3.62505	0.0693184	-0.0881075	PIABS_Across
57	ss715611189	11	8100210	0.238095	T	C	0.000384631	3.41496	0.0687594	0.0509041	DI0/RC_Across
	ss715611189	11	8100210	0.238095	T	C	9.49013e-05	4.02273	0.080313	0.104102	FM/F0_Across
	ss715611189	11	8100210	0.238095	T	C	5.43813e-05	4.26455	0.088678	0.0112592	FV/FM_Across
	ss715611189	11	8100210	0.238095	T	C	0.000105058	3.97857	0.0792835	0.103681	FV/F0_Across
	ss715611189	11	8100210	0.238095	T	C	6.81393e-05	4.1666	0.0860106	0.0112067	φDo_Across
	ss715611189	11	8100210	0.238095	T	C	6.81393e-05	4.1666	0.0860106	0.0112067	φPo_Across
	ss715611189	11	8100210	0.238095	T	C	0.000237108	3.62505	0.0693184	0.0881075	PIABS_Across
58	ss715612667	12	36392280	0.444444	G	A	0.000518473	3.28527	0.0661746	-0.00405965	VI_Across
59	ss715613003	12	3976281	0.425926	G	A	0.000589761	3.22932	0.064273	0.0334337	M0_Across
60	ss715613004	12	3977509	0.433862	T	C	0.000525286	3.2796	0.0628107	-0.0848913	FM/F0_Across
	ss715613004	12	3977509	0.433862	T	C	0.000482048	3.31691	0.0636965	-0.085692	FV/F0_Across
	ss715613004	12	3977509	0.433862	T	C	0.000129024	3.88933	0.0804178	-0.045692	M0_Across
	ss715613004	12	3977509	0.433862	T	C	0.000373584	3.42761	0.0690025	-0.012394	φEo_Across
	ss715613004	12	3977509	0.433862	T	C	0.000242239	3.61576	0.0745786	-0.0147016	ψ0_Across
	ss715613004	12	3977509	0.433862	T	C	0.000242239	3.61576	0.0745786	-0.0147016	VJ_Across
61	ss715613005	12	3979185	0.417989	G	A	0.000523767	3.28086	0.065517	0.0343856	M0_Across
62	ss715613007	12	3981255	0.404762	G	A	0.00034985	3.45612	0.0703095	-0.0245918	ET0/RC_Across
	ss715613007	12	3981255	0.404762	G	A	0.000240797	3.61835	0.0707215	-0.0949349	FM/F0_Across
	ss715613007	12	3981255	0.404762	G	A	0.000217985	3.66157	0.0717622	-0.0958592	FV/F0_Across
	ss715613007	12	3981255	0.404762	G	A	5.40047e-05	4.26757	0.0898667	-0.0386776	M0_Across
	ss715613007	12	3981255	0.404762	G	A	0.000163702	3.78595	0.0777772	-0.0138678	φEo_Across
	ss715613007	12	3981255	0.404762	G	A	0.000130551	3.88422	0.0812803	-0.0161751	ψ0_Across
	ss715613007	12	3981255	0.404762	G	A	0.000130551	3.88422	0.0812803	-0.0161751	VJ_Across
63	ss715613055	12	4017648	0.433862	C	T	0.000382355	3.41753	0.0650496	-209.114	F0_Across
	ss715613055	12	4017648	0.433862	C	T	0.000211007	3.6757	0.0751428	-0.0371486	M0_Across
64	ss715613098	12	4570804	0.301587	G	A	4.90137e-05	4.30968	0.0916313	-0.0243787	ET0/RC_Across
	ss715613098	12	4570804	0.301587	G	A	0.000209893	3.678	0.0751994	-0.0343787	M0_Across
	ss715613098	12	4570804	0.301587	G	A	0.000399145	3.39887	0.0683044	-0.0113495	φEo_Across
	ss715613098	12	4570804	0.301587	G	A	0.000111437	3.95297	0.0830083	-0.0142864	ψ0_Across
	ss715613098	12	4570804	0.301587	G	A	0.000111437	3.95297	0.0830083	-0.0142864	VJ_Across
65	ss715613099	12	4571455	0.28836	C	T	8.55587e-05	4.06774	0.0855147	0.0243231	ET0/RC_Across
	ss715613099	12	4571455	0.28836	C	T	0.000259012	3.58668	0.0729583	0.0243231	M0_Across
	ss715613099	12	4571455	0.28836	C	T	0.000480689	3.31814	0.0663485	0.0115514	φEo_Across
	ss715613099	12	4571455	0.28836	C	T	0.000121238	3.91636	0.0820876	0.0146711	ψ0_Across
	ss715613099	12	4571455	0.28836	C	T	0.000121238	3.91636	0.0820876	0.0146711	VJ_Across
66	ss715613101	12	4592714	0.296296	C	T	0.000216127	3.66529	0.0754668	0.0227869	ET0/RC_Across
	ss715613101	12	4592714	0.296296	C	T	0.000234782	3.62933	0.0749157	0.0139767	ψ0_Across
	ss715613101	12	4592714	0.296296	C	T	0.000234782	3.62933	0.0749157	0.0139767	VJ_Across
67	ss715613103	12	4599923	0.415344	G	A	0.000390738	3.40811	0.0686012	0.031337	M0_Across
	ss715613103	12	4599923	0.415344	G	A	0.000458566	3.3386	0.0677386	0.012952	ψ0_Across
	ss715613103	12	4599923	0.415344	G	A	0.000458565	3.3386	0.0677386	0.012952	VJ_Across
68	ss715613125	12	4927568	0.455026	T	C	0.00026277	3.58042	0.0690103	19.7232	N_Across
69	ss715613131	12	4969713	0.444444	T	C	0.000615787	3.21057	0.0604945	18.0859	N_Across
70	ss715613135	12	4983319	0.44709	A	G	0.000591139	3.22831	0.0608998	-18.1666	N_Across
71	ss715613139	12	5010750	0.431217	T	C	0.000265292	3.57628	0.0689141	19.3113	N_Across
72	ss715613140	12	5011802	0.433862	G	A	0.000194865	3.71027	0.0720323	19.7152	N_Across
73	ss715613460	12	7623089	0.285714	C	T	0.000473982	3.32424	0.0630968	-18.6121	N_Across
74	ss715613827	13	2055850	0.240741	A	G	0.000585764	3.23228	0.0635468	0.00892053	FV/FM_Across
75	ss715614596	13	28286301	0.478836	C	T	0.000424697	3.37192	0.0641924	20.0998	N_Across
76	ss715614670	13	28614012	0.362434	G	A	0.000339079	3.4697	0.0662498	181.152	F0_Across
	ss715614670	13	28614012	0.362434	G	A	0.000322624	3.4913	0.0687567	0.0182668	TR0/RC_Across
77	ss715614701	13	28802096	0.26455	T	C	0.000239539	3.62062	0.0697373	213.807	F0_Across
78	ss715615037	13	30783657	0.457672	A	G	0.000549677	3.25989	0.063289	-0.0172813	TR0/RC_Across
79	ss715615245	13	32089294	0.0846561	G	A	0.000393762	3.40477	0.0667055	0.037102	TR0/RC_Across
80	ss715615442	13	33647377	0.216931	G	A	0.000308435	3.51084	0.0711225	422.677	FI_Across
	ss715615442	13	33647377	0.216931	G	A	0.000281797	3.55006	0.0704244	498.71	FM_Across
	ss715615442	13	33647377	0.216931	G	A	0.00011471	3.9404	0.0795225	0.0270213	TR0/RC_Across
81	ss715615568	13	18519484	0.113757	A	G	0.000266783	3.57384	0.0721394	-0.110682	ABS/RC_Across
	ss715615568	13	18519484	0.113757	A	G	0.000161467	3.79192	0.0779975	-0.0850859	DI0/RC_Across
82	ss715616214	13	40597986	0.232804	G	T	0.000375212	3.42572	0.0695639	0.0240278	ET0/RC_Across
	ss715616214	13	40597986	0.232804	G	T	0.000395341	3.40303	0.0656794	0.0897779	FM/F0_Across
	ss715616214	13	40597986	0.232804	G	T	0.00038892	3.41014	0.0658663	0.0901187	FV/F0_Across
	ss715616214	13	40597986	0.232804	G	T	0.000483342	3.31575	0.0662907	0.0125598	φEo_Across
	ss715616214	13	40597986	0.232804	G	T	0.000465033	3.33252	0.0675895	0.0144672	ψ0_Across
	ss715616214	13	40597986	0.232804	G	T	0.000465033	3.33252	0.0675895	0.0144672	VJ_Across
83	ss715621610	15	3289823	0.407407	G	A	0.000609886	3.21475	0.0644167	0.0202329	ET0/RC_Across
	ss715621610	15	3289823	0.407407	G	A	0.00055736	3.25386	0.0647966	0.010906	φEo_Across
84	ss715621612	15	3291460	0.407407	G	A	0.000609886	3.21475	0.0644167	-0.0202329	ET0/RC_Across
	ss715621612	15	3291460	0.407407	G	A	0.00055736	3.25386	0.0647966	-0.010906	φEo_Across
85	ss715621616	15	3308375	0.402116	T	C	0.000457082	3.34001	0.0674667	0.0208028	ET0/RC_Across
	ss715621616	15	3308375	0.402116	T	C	0.000435341	3.36117	0.0673902	0.0111744	φEo_Across
86	ss715622430	15	49043710	0.465608	A	C	0.000248059	3.60544	0.0739866	-0.0222122	ET0/RC_Across
	ss715622430	15	49043710	0.465608	A	C	0.000701344	3.15407	0.0632313	-0.0122122	VJ_Across
87	ss715622432	15	49050145	0.452381	A	C	0.000242895	3.61458	0.0742124	-0.0218464	ET0/RC_Across
	ss715622432	15	49050145	0.452381	A	C	0.000443867	3.35275	0.0680858	-0.0127482	ψ0_Across
	ss715622432	15	49050145	0.452381	A	C	0.000443867	3.35275	0.0680858	-0.0127482	VJ_Across
88	ss715623123	15	830576	0.486772	T	C	0.000685505	3.16399	0.0588137	-0.0638485	PIABS_Across
89	ss715623258	15	9652906	0.465608	G	A	0.000570879	3.24346	0.0646062	-0.0423767	DI0/RC_Across
90	ss715623471	16	14773298	0.174603	T	G	0.000409843	3.38738	0.0680895	-0.062145	DI0/RC_Across
91	ss715624319	16	30699408	0.227513	G	A	0.000494712	3.30565	0.066134	-367.476	FI_Across
	ss715624319	16	30699408	0.227513	G	A	0.000459386	3.33782	0.0653751	-416.076	FM_Across
92	ss715624526	16	32629442	0.275132	C	T	0.000636439	3.19624	0.0613896	315.778	FV_Across
93	ss715624643	16	33984353	0.497354	G	A	0.00044765	3.34906	0.0630044	-0.0661412	PIABS_Across
94	ss715624872	16	36602709	0.201058	T	C	0.000139186	3.8564	0.0777927	547.45	FM_Across
	ss715624872	16	36602709	0.201058	T	C	0.000141662	3.84875	0.0768021	494.539	FV_Across
95	ss715625099	16	4375029	0.31746	A	G	0.000148717	3.82764	0.0768009	0.0195747	TR0/RC_Across
96	ss715625101	16	4378162	0.31746	A	C	0.000148717	3.82764	0.0768009	0.0195747	TR0/RC_Across
97	ss715625102	16	4380977	0.275132	C	A	6.88571e-05	4.16205	0.0849076	-0.0208432	TR0/RC_Across
98	ss715625166	16	5009965	0.0820106	C	T	0.000576815	3.23896	0.0645227	458.537	FI_Across
99	ss715625283	16	6282371	0.15873	C	T	0.000481266	3.31761	0.0648968	505.276	FM_Across
100	ss715625288	16	6309658	0.174603	C	A	5.03011e-05	4.29842	0.0885835	-584.381	FM_Across
	ss715625288	16	6309658	0.174603	C	A	0.000325122	3.48795	0.0682265	-467.19	FV_Across
101	ss715625609	16	8291403	0.0555556	T	C	0.000106516	3.97259	0.081913	-0.143715	ABS/RC_Across
	ss715625609	16	8291403	0.0555556	T	C	9.78962e-05	4.00923	0.0833884	-0.107566	DI0/RC_Across
102	ss715625642	16	8501277	0.0634921	C	T	0.00039768	3.40047	0.0679402	0.121842	ABS/RC_Across
	ss715625642	16	8501277	0.0634921	C	T	0.000385909	3.41352	0.0687244	0.090925	DI0/RC_Across
103	ss715627228	17	37392973	0.193122	T	C	0.000143688	3.84258	0.0751284	-24.5002	N_Across
104	ss715627229	17	37393528	0.193122	T	C	0.000143688	3.84258	0.0751284	-24.5002	N_Across
105	ss715627231	17	37396215	0.193122	T	C	0.000143688	3.84258	0.0751284	-24.5002	N_Across
106	ss715627232	17	37415328	0.169312	C	T	0.000597701	3.22352	0.0607902	23.9766	N_Across
107	ss715627234	17	37419171	0.171958	T	C	0.000362347	3.44087	0.0657809	-24.8171	N_Across
108	ss715627509	17	38689941	0.431217	C	T	0.000490661	3.30922	0.0662205	358.576	FI_Across
109	ss715627511	17	38693686	0.433862	G	A	0.000340917	3.46735	0.0700616	-373.908	FI_Across
	ss715627511	17	38693686	0.433862	G	A	0.000607024	3.21679	0.0616134	-424.245	FJ_Across
	ss715627511	17	38693686	0.433862	G	A	0.000575414	3.24002	0.0628221	-0.0210607	TR0/RC_Across
110	ss715627512	17	38695646	0.425926	T	C	0.000539816	3.26775	0.0652178	-357.04	FI_Across
111	ss715627514	17	38706303	0.431217	A	G	0.000527787	3.27754	0.0654543	351.321	FI_Across
112	ss715630966	18	44739652	0.0582011	A	G	0.000455478	3.34153	0.0634939	-39.6333	N_Across
113	ss715631757	18	52049642	0.119048	G	A	0.000547112	3.26192	0.0616685	-27.4117	N_Across
114	ss715632379	18	56710850	0.156085	C	A	0.000575425	3.24001	0.0611672	-23.8045	N_Across
115	ss715634668	19	38004394	0.492063	G	T	0.000124833	3.90367	0.0765635	21.4559	N_Across
116	ss715634841	19	39616644	0.494709	G	T	0.000617021	3.2097	0.0604747	18.1845	N_Across
117	ss715634842	19	39621951	0.468254	C	A	0.000235291	3.62839	0.0701249	-19.603	N_Across
118	ss715634843	19	39632639	0.460317	A	G	7.63014e-05	4.11747	0.0816129	21.8527	N_Across
119	ss715634844	19	39633969	0.486772	C	T	7.18101e-05	4.14381	0.0822381	21.6382	N_Across
120	ss715634846	19	39640911	0.462963	A	G	9.71932e-05	4.01236	0.0791254	21.6058	N_Across
121	ss715634847	19	39642800	0.494709	T	C	5.87948e-05	4.23066	0.0843031	-22.1839	N_Across
122	ss715634848	19	39644698	0.455026	C	T	3.37453e-05	4.47179	0.0900716	23.1091	N_Across
123	ss715634849	19	39646742	0.460317	T	C	7.63014e-05	4.11747	0.0816129	-21.8527	N_Across
124	ss715634850	19	39648243	0.460317	T	C	7.63014e-05	4.11747	0.0816129	-21.8527	N_Across
125	ss715634851	19	39650087	0.462963	T	C	0.000125387	3.90175	0.0765183	-21.1409	N_Across
126	ss715634852	19	39650547	0.455026	G	A	3.37453e-05	4.47179	0.0900716	-23.1091	N_Across
127	ss715634854	19	39662236	0.455026	G	A	3.37453e-05	4.47179	0.0900716	-23.1091	N_Across
128	ss715634855	19	39668139	0.460317	C	T	2.06163e-05	4.68579	0.0952335	23.7192	N_Across
129	ss715634859	19	39692638	0.468254	T	C	0.000140044	3.85374	0.0753902	-21.0488	N_Across
130	ss715634863	19	39704354	0.460317	T	C	7.63014e-05	4.11747	0.0816129	-21.8527	N_Across
131	ss715634866	19	39712504	0.457672	A	G	9.72965e-05	4.0119	0.0791145	21.4803	N_Across
132	ss715635425	19	45204441	0.248677	A	C	0.000128313	3.89173	0.0804988	-646.155	FI_Across
133	ss715635454	19	45266984	0.248677	A	G	0.000162607	3.78886	0.0779521	-623.592	FI_Across
134	ss715635456	19	45273019	0.272487	T	C	0.000259387	3.58605	0.0729624	541.753	FI_Across
	ss715635456	19	45273019	0.272487	T	C	0.000645259	3.19027	0.0618928	610.273	FM_Across
135	ss715635458	19	45292930	0.248677	C	T	0.000162394	3.78943	0.0779662	-658.913	FI_Across
136	ss715635480	19	45410479	0.185185	G	A	0.000318752	3.49655	0.0684292	545.045	FV_Across
137	ss715635484	19	45436107	0.285714	A	G	0.000580861	3.23593	0.0623144	-428.411	FV_Across
138	ss715635485	19	45440649	0.195767	G	A	0.000609562	3.21498	0.0618261	501.439	FV_Across
139	ss715635486	19	45441744	0.185185	A	G	0.000318752	3.49655	0.0684292	-545.045	FV_Across
140	ss715635488	19	45444647	0.187831	A	C	0.000239654	3.62042	0.07136	-561.168	FV_Across
141	ss715635489	19	45445355	0.185185	G	A	0.000318752	3.49655	0.0684292	545.045	FV_Across
142	ss715635490	19	45453845	0.187831	A	G	0.000239654	3.62042	0.07136	-561.168	FV_Across
143	ss715635493	19	45462962	0.190476	T	C	0.000535749	3.27104	0.0637961	571.756	FM_Across
	ss715635493	19	45462962	0.190476	T	C	0.00013158	3.88081	0.0775703	574.157	FV_Across
144	ss715635497	19	45493545	0.185185	C	T	0.000318752	3.49655	0.0684292	-545.045	FV_Across
145	ss715635511	19	45579218	0.195767	G	A	0.000244304	3.61207	0.071162	542.962	FV_Across
146	ss715635513	19	45584552	0.206349	T	C	0.000638108	3.19511	0.0620066	542.021	FM_Across
	ss715635513	19	45584552	0.206349	T	C	0.000159369	3.7976	0.0755785	544.425	FV_Across
147	ss715635516	19	45602382	0.187831	C	T	0.000637112	3.19578	0.0634819	-512.62	FI_Across
	ss715635516	19	45602382	0.187831	C	T	0.000220249	3.65709	0.072988	-641.641	FM_Across
	ss715635516	19	45602382	0.187831	C	T	4.59951e-05	4.33729	0.0886117	-643.527	FV_Across
148	ss715635517	19	45608448	0.193122	G	A	0.000133387	3.87489	0.0774283	568.803	FV_Across
149	ss715635520	19	45643073	0.219577	A	G	0.000113578	3.9447	0.0818144	-511.173	FI_Across
	ss715635520	19	45643073	0.219577	A	G	6.56718e-05	4.18262	0.0857389	-622.444	FM_Across
	ss715635520	19	45643073	0.219577	A	G	1.85826e-05	4.73089	0.098283	-606.305	FV_Across
150	ss715635524	19	45670756	0.21164	A	G	0.000483881	3.31526	0.0636378	-0.138322	FM/F0_Across
	ss715635524	19	45670756	0.21164	A	G	9.47148e-05	4.02358	0.081003	-598.493	FV_Across
	ss715635524	19	45670756	0.21164	A	G	0.000479016	3.31965	0.0637602	-0.138781	FV/F0_Across
151	ss715635529	19	45771542	0.198413	G	T	0.000499547	3.30142	0.0665254	-0.0389895	ET0/RC_Across
	ss715635529	19	45771542	0.198413	G	T	0.000555862	3.25503	0.0649105	-525.587	FI_Across
	ss715635529	19	45771542	0.198413	G	T	0.000139517	3.85537	0.0777678	-677.231	FM_Across
	ss715635529	19	45771542	0.198413	G	T	0.000276507	3.55829	0.0693105	-0.152984	FM/F0_Across
	ss715635529	19	45771542	0.198413	G	T	1.28087e-05	4.8925	0.102293	-706.828	FV_Across
	ss715635529	19	45771542	0.198413	G	T	0.000241062	3.61787	0.0728091	-0.0161808	FV/FM_Across
	ss715635529	19	45771542	0.198413	G	T	0.000272448	3.56472	0.0694835	-0.153537	FV/F0_Across
	ss715635529	19	45771542	0.198413	G	T	0.000315596	3.50087	0.0697888	-0.0160121	φDo_Across
	ss715635529	19	45771542	0.198413	G	T	0.000315596	3.50087	0.0697888	-0.0160121	φPo_Across
152	ss715635531	19	45785358	0.206349	A	G	0.000352041	3.45341	0.0702429	-0.0397268	ET0/RC_Across
	ss715635531	19	45785358	0.206349	A	G	0.000377394	3.42321	0.0689866	-536.997	FI_Across
	ss715635531	19	45785358	0.206349	A	G	9.17087e-05	4.03759	0.0821938	-694.324	FM_Across
	ss715635531	19	45785358	0.206349	A	G	0.000233002	3.63264	0.0710577	-0.153665	FM/F0_Across
	ss715635531	19	45785358	0.206349	A	G	8.67018e-06	5.06197	0.106522	-719.285	FV_Across
	ss715635531	19	45785358	0.206349	A	G	0.000271732	3.56586	0.0715507	-0.0159042	FV/FM_Across
	ss715635531	19	45785358	0.206349	A	G	0.000228945	3.64027	0.0712602	-0.154249	FV/F0_Across
	ss715635531	19	45785358	0.206349	A	G	0.000230547	3.63724	0.0730761	-0.0162454	φDo_Across
	ss715635531	19	45785358	0.206349	A	G	0.000230547	3.63724	0.0730761	-0.0162454	φPo_Across
153	ss715635532	19	45790916	0.201058	A	G	0.000351296	3.45433	0.0697442	-548.011	FI_Across
	ss715635532	19	45790916	0.201058	A	G	8.99736e-05	4.04588	0.082396	-703.009	FM_Across
	ss715635532	19	45790916	0.201058	A	G	0.000277925	3.55607	0.0692584	-0.154086	FM/F0_Across
	ss715635532	19	45790916	0.201058	A	G	8.79586e-06	5.05572	0.106365	-726.854	FV_Across
	ss715635532	19	45790916	0.201058	A	G	0.000243265	3.61392	0.0727134	-0.0162937	FV/FM_Across
	ss715635532	19	45790916	0.201058	A	G	0.000273765	3.56262	0.0694343	-0.154646	FV/F0_Across
	ss715635532	19	45790916	0.201058	A	G	0.000321301	3.49309	0.0696018	-0.0161129	φDo_Across
	ss715635532	19	45790916	0.201058	A	G	0.000321301	3.49309	0.0696018	-0.0161129	φPo_Across
154	ss715636458	19	8595796	0.452381	A	G	0.000362417	3.44079	0.0689141	0.067461	ABS/RC_Across
	ss715636458	19	8595796	0.452381	A	G	0.000560501	3.25142	0.0647984	0.0484998	DI0/RC_Across
155	ss715636464	19	8614339	0.489418	A	G	0.000559082	3.25252	0.064825	0.0490635	DI0/RC_Across
