# Supplementary material for: Identification of genomic loci associated with 21chlorophyll fluorescence phenotypes by genome-wide association analysis in soybean
Source: BMC Plant Biol. 2018 Nov 29;18:312. doi: 10.1186/s12870-018-1517-9 (PMC6267906; doi:10.1186/s12870-018-1517-9)
Supplement: Supplementary file 2 — Table S2. List of putative loci significantly associated with same SNP identified for at least three phenotypes or more for 19 of 21 fluorescence phenotypes. (XLSX 32 kb) [file 12870_2018_1517_MOESM2_ESM.xlsx]

## Sheet: Table S2
Loci	SNPs	Marker	Chromosome	Site	MAF	Williams 82 Allele	Alternative Allele	marker_p	-Log10P	R2 (%)	Allele Effect	Trait
1	1	ss715578706	1	2194371	0.206349	C	T	0.000453156	3.34375	0.0633569	202.344	F0_Across
		ss715578706	1	2194371	0.206349	C	T	0.000372122	3.42931	0.0665695	398.298	FJ_Across
		ss715578706	1	2194371	0.206349	C	T	0.000568577	3.24521	0.0646561	0.0353092	M0_Across
2	2	ss715582243	2	4188852	0.0846561	T	G	3.00019e-05	4.52285	0.0963458	-594.28	FI_Across
		ss715582243	2	4188852	0.0846561	T	G	0.000387812	3.41138	0.0661495	-535.239	FJ_Across
		ss715582243	2	4188852	0.0846561	T	G	0.000115962	3.93569	0.0797146	-630.906	FM_Across
3	3	ss715588144	4	45019738	0.216931	G	A	0.000519465	3.28444	0.0647906	-0.010903	FV/FM_Across
		ss715588144	4	45019738	0.216931	G	A	0.000533934	3.27251	0.0643277	-0.0109859	φPo_Across
		ss715588144	4	45019738	0.216931	G	A	0.000533934	3.27251	0.0643277	-0.0109859	φDo_Across
4	4	ss715598351	7	5523614	0.10582	T	G	0.00034178	3.46625	0.0708788	-0.017122	VJ_Across
		ss715598351	7	5523614	0.10582	T	G	0.000564473	3.24836	0.0646638	-0.017122	φEo_Across
		ss715598351	7	5523614	0.10582	T	G	0.00034178	3.46625	0.0708788	-0.0204577	ψ0_Across
		ss715598351	7	5523614	0.10582	T	G	0.00054442	3.26407	0.0651113	-0.0483271	M0_Across
5	5	ss715602131	8	43896715	0.473545	T	C	0.00026882	3.57054	0.073457	-0.0133974	VJ_Across
		ss715602131	8	43896715	0.473545	T	C	0.000111437	3.95297	0.0819115	-0.0133974	φEo_Across
		ss715602131	8	43896715	0.473545	T	C	0.000158869	3.79896	0.0733349	-0.0831628	PIABS_Across
		ss715602131	8	43896715	0.473545	T	C	0.00026882	3.57054	0.073457	-0.0144827	ψ0_Across
6	6	ss715606550	10	37824499	0.0899471	A	G	0.000748491	3.12581	0.0625446	0.0202397	VJ_Across
		ss715606550	10	37824499	0.0899471	A	G	0.000237259	3.62478	0.073379	0.105701	ABS/RC_Across
		ss715606550	10	37824499	0.0899471	A	G	0.000548823	3.26057	0.0649582	0.0202397	φEo_Across
		ss715606550	10	37824499	0.0899471	A	G	0.000183822	3.7356	0.0766083	0.0800642	DI0/RC_Across
		ss715606550	10	37824499	0.0899471	A	G	0.000413008	3.38404	0.0680164	0.0507857	M0_Across
7	7	ss715611132	11	7673775	0.185185	T	C	0.000132465	3.8779	0.0791413	-0.01114	FV/FM_Across
		ss715611132	11	7673775	0.185185	T	C	0.000162902	3.78807	0.0767338	-0.01114	φPo_Across
		ss715611132	11	7673775	0.185185	T	C	0.000597199	3.22388	0.0636963	-0.0742652	ABS/RC_Across
		ss715611132	11	7673775	0.185185	T	C	0.000162902	3.78807	0.0767338	-0.01114	φDo_Across
		ss715611132	11	7673775	0.185185	T	C	0.0002416	3.6169	0.0736903	-0.0591379	DI0/RC_Across
	8	ss715611140	11	7753142	0.193122	A	C	0.000403888	3.39374	0.0654629	-0.0971649	FM/F0_Across
		ss715611140	11	7753142	0.193122	A	C	0.000416241	3.38066	0.0651791	-0.0971877	FV/F0_Across
		ss715611140	11	7753142	0.193122	A	C	5.8589e-05	4.23218	0.0878743	-0.0115786	FV/FM_Across
		ss715611140	11	7753142	0.193122	A	C	6.80728e-05	4.16703	0.0860211	-0.0115776	φPo_Across
		ss715611140	11	7753142	0.193122	A	C	0.000294158	3.53142	0.071109	-0.0791379	ABS/RC_Across
		ss715611140	11	7753142	0.193122	A	C	6.80728e-05	4.16703	0.0860211	-0.0115776	φDo_Across
		ss715611140	11	7753142	0.193122	A	C	0.000115275	3.93826	0.0816228	-0.0591379	DI0/RC_Across
	9	ss715611141	11	7763083	0.185185	G	A	0.000597199	3.22388	0.0636963	-0.0742652	ABS/RC_Across
		ss715611141	11	7763083	0.185185	G	A	0.0002416	3.6169	0.0736903	-0.0591379	DI0/RC_Across
		ss715611141	11	7763083	0.185185	G	A	0.000132465	3.8779	0.0791413	-0.01114	FV/FM_Across
		ss715611141	11	7763083	0.185185	G	A	0.000162902	3.78807	0.0767338	-0.01114	φDo_Across
		ss715611141	11	7763083	0.185185	G	A	0.000162902	3.78807	0.0767338	-0.01114	φPo_Across
		ss715611188	11	8100166	0.238095	A	G	0.000384631	3.41496	0.0687594	-0.0491379	DI0/RC_Across
	10	ss715611188	11	8100166	0.238095	A	G	9.49013e-05	4.02273	0.080313	-0.104102	FM/F0_Across
		ss715611188	11	8100166	0.238095	A	G	5.43813e-05	4.26455	0.088678	-0.0112592	FV/FM_Across
		ss715611188	11	8100166	0.238095	A	G	0.000105058	3.97857	0.0792835	-0.103681	FV/F0_Across
		ss715611188	11	8100166	0.238095	A	G	6.81393e-05	4.1666	0.0860106	-0.0112067	φDo_Across
		ss715611188	11	8100166	0.238095	A	G	6.81393e-05	4.1666	0.0860106	-0.0112067	φPo_Across
		ss715611188	11	8100166	0.238095	A	G	0.000237108	3.62505	0.0693184	-0.0881075	PIABS_Across
	11	ss715611189	11	8100210	0.238095	T	C	0.000384631	3.41496	0.0687594	0.0509041	DI0/RC_Across
		ss715611189	11	8100210	0.238095	T	C	9.49013e-05	4.02273	0.080313	0.104102	FM/F0_Across
		ss715611189	11	8100210	0.238095	T	C	5.43813e-05	4.26455	0.088678	0.0112592	FV/FM_Across
		ss715611189	11	8100210	0.238095	T	C	0.000105058	3.97857	0.0792835	0.103681	FV/F0_Across
		ss715611189	11	8100210	0.238095	T	C	6.81393e-05	4.1666	0.0860106	0.0112067	φDo_Across
		ss715611189	11	8100210	0.238095	T	C	6.81393e-05	4.1666	0.0860106	0.0112067	φPo_Across
		ss715611189	11	8100210	0.238095	T	C	0.000237108	3.62505	0.0693184	0.0881075	PIABS_Across
8	12	ss715613004	12	3977509	0.433862	T	C	0.000525286	3.2796	0.0628107	-0.0848913	FM/F0_Across
		ss715613004	12	3977509	0.433862	T	C	0.000482048	3.31691	0.0636965	-0.085692	FV/F0_Across
		ss715613004	12	3977509	0.433862	T	C	0.000129024	3.88933	0.0804178	-0.045692	M0_Across
		ss715613004	12	3977509	0.433862	T	C	0.000373584	3.42761	0.0690025	-0.012394	φEo_Across
		ss715613004	12	3977509	0.433862	T	C	0.000242239	3.61576	0.0745786	-0.0147016	ψ0_Across
		ss715613004	12	3977509	0.433862	T	C	0.000242239	3.61576	0.0745786	-0.0147016	VJ_Across
	13	ss715613007	12	3981255	0.404762	G	A	0.00034985	3.45612	0.0703095	-0.0245918	ET0/RC_Across
		ss715613007	12	3981255	0.404762	G	A	0.000240797	3.61835	0.0707215	-0.0949349	FM/F0_Across
		ss715613007	12	3981255	0.404762	G	A	0.000217985	3.66157	0.0717622	-0.0958592	FV/F0_Across
		ss715613007	12	3981255	0.404762	G	A	5.40047e-05	4.26757	0.0898667	-0.0386776	M0_Across
		ss715613007	12	3981255	0.404762	G	A	0.000163702	3.78595	0.0777772	-0.0138678	φEo_Across
		ss715613007	12	3981255	0.404762	G	A	0.000130551	3.88422	0.0812803	-0.0161751	ψ0_Across
		ss715613007	12	3981255	0.404762	G	A	0.000130551	3.88422	0.0812803	-0.0161751	VJ_Across
	14	ss715613098	12	4570804	0.301587	G	A	4.90137e-05	4.30968	0.0916313	-0.0243787	ET0/RC_Across
		ss715613098	12	4570804	0.301587	G	A	0.000209893	3.678	0.0751994	-0.0343787	M0_Across
		ss715613098	12	4570804	0.301587	G	A	0.000399145	3.39887	0.0683044	-0.0113495	φEo_Across
		ss715613098	12	4570804	0.301587	G	A	0.000111437	3.95297	0.0830083	-0.0142864	ψ0_Across
		ss715613098	12	4570804	0.301587	G	A	0.000111437	3.95297	0.0830083	-0.0142864	VJ_Across
	15	ss715613099	12	4571455	0.28836	C	T	8.55587e-05	4.06774	0.0855147	0.0243231	ET0/RC_Across
		ss715613099	12	4571455	0.28836	C	T	0.000259012	3.58668	0.0729583	0.0243231	M0_Across
		ss715613099	12	4571455	0.28836	C	T	0.000480689	3.31814	0.0663485	0.0115514	φEo_Across
		ss715613099	12	4571455	0.28836	C	T	0.000121238	3.91636	0.0820876	0.0146711	ψ0_Across
		ss715613099	12	4571455	0.28836	C	T	0.000121238	3.91636	0.0820876	0.0146711	VJ_Across
	16	ss715613101	12	4592714	0.296296	C	T	0.000216127	3.66529	0.0754668	0.0227869	ET0/RC_Across
		ss715613101	12	4592714	0.296296	C	T	0.000234782	3.62933	0.0749157	0.0139767	ψ0_Across
		ss715613101	12	4592714	0.296296	C	T	0.000234782	3.62933	0.0749157	0.0139767	VJ_Across
	17	ss715613103	12	4599923	0.415344	G	A	0.000390738	3.40811	0.0686012	0.031337	M0_Across
		ss715613103	12	4599923	0.415344	G	A	0.000458566	3.3386	0.0677386	0.012952	ψ0_Across
		ss715613103	12	4599923	0.415344	G	A	0.000458565	3.3386	0.0677386	0.012952	VJ_Across
9	18	ss715615442	13	33647377	0.216931	G	A	0.000308435	3.51084	0.0711225	422.677	FI_Across
		ss715615442	13	33647377	0.216931	G	A	0.000281797	3.55006	0.0704244	498.71	FM_Across
		ss715615442	13	33647377	0.216931	G	A	0.00011471	3.9404	0.0795225	0.0270213	TR0/RC_Across
10	19	ss715616214	13	40597986	0.232804	G	T	0.000375212	3.42572	0.0695639	0.0240278	ET0/RC_Across
		ss715616214	13	40597986	0.232804	G	T	0.000395341	3.40303	0.0656794	0.0897779	FM/F0_Across
		ss715616214	13	40597986	0.232804	G	T	0.00038892	3.41014	0.0658663	0.0901187	FV/F0_Across
		ss715616214	13	40597986	0.232804	G	T	0.000483342	3.31575	0.0662907	0.0125598	φEo_Across
		ss715616214	13	40597986	0.232804	G	T	0.000465033	3.33252	0.0675895	0.0144672	ψ0_Across
		ss715616214	13	40597986	0.232804	G	T	0.000465033	3.33252	0.0675895	0.0144672	VJ_Across
11	20	ss715622432	15	49050145	0.452381	A	C	0.000242895	3.61458	0.0742124	-0.0218464	ET0/RC_Across
		ss715622432	15	49050145	0.452381	A	C	0.000443867	3.35275	0.0680858	-0.0127482	ψ0_Across
		ss715622432	15	49050145	0.452381	A	C	0.000443867	3.35275	0.0680858	-0.0127482	VJ_Across
12	21	ss715627511	17	38693686	0.433862	G	A	0.000340917	3.46735	0.0700616	-373.908	FI_Across
		ss715627511	17	38693686	0.433862	G	A	0.000607024	3.21679	0.0616134	-424.245	FJ_Across
		ss715627511	17	38693686	0.433862	G	A	0.000575414	3.24002	0.0628221	-0.0210607	TR0/RC_Across
13	22	ss715635516	19	45602382	0.187831	C	T	0.000637112	3.19578	0.0634819	-512.62	FI_Across
		ss715635516	19	45602382	0.187831	C	T	0.000220249	3.65709	0.072988	-641.641	FM_Across
		ss715635516	19	45602382	0.187831	C	T	4.59951e-05	4.33729	0.0886117	-643.527	FV_Across
	23	ss715635520	19	45643073	0.219577	A	G	0.000113578	3.9447	0.0818144	-511.173	FI_Across
		ss715635520	19	45643073	0.219577	A	G	6.56718e-05	4.18262	0.0857389	-622.444	FM_Across
		ss715635520	19	45643073	0.219577	A	G	1.85826e-05	4.73089	0.098283	-606.305	FV_Across
	24	ss715635524	19	45670756	0.21164	A	G	0.000483881	3.31526	0.0636378	-0.138322	FM/F0_Across
		ss715635524	19	45670756	0.21164	A	G	9.47148e-05	4.02358	0.081003	-598.493	FV_Across
		ss715635524	19	45670756	0.21164	A	G	0.000479016	3.31965	0.0637602	-0.138781	FV/F0_Across
	25	ss715635529	19	45771542	0.198413	G	T	0.000499547	3.30142	0.0665254	-0.0389895	ET0/RC_Across
		ss715635529	19	45771542	0.198413	G	T	0.000555862	3.25503	0.0649105	-525.587	FI_Across
		ss715635529	19	45771542	0.198413	G	T	0.000139517	3.85537	0.0777678	-677.231	FM_Across
		ss715635529	19	45771542	0.198413	G	T	0.000276507	3.55829	0.0693105	-0.152984	FM/F0_Across
		ss715635529	19	45771542	0.198413	G	T	1.28087e-05	4.8925	0.102293	-706.828	FV_Across
		ss715635529	19	45771542	0.198413	G	T	0.000241062	3.61787	0.0728091	-0.0161808	FV/FM_Across
		ss715635529	19	45771542	0.198413	G	T	0.000272448	3.56472	0.0694835	-0.153537	FV/F0_Across
		ss715635529	19	45771542	0.198413	G	T	0.000315596	3.50087	0.0697888	-0.0160121	φDo_Across
		ss715635529	19	45771542	0.198413	G	T	0.000315596	3.50087	0.0697888	-0.0160121	φPo_Across
	26	ss715635531	19	45785358	0.206349	A	G	0.000352041	3.45341	0.0702429	-0.0397268	ET0/RC_Across
		ss715635531	19	45785358	0.206349	A	G	0.000377394	3.42321	0.0689866	-536.997	FI_Across
		ss715635531	19	45785358	0.206349	A	G	9.17087e-05	4.03759	0.0821938	-694.324	FM_Across
		ss715635531	19	45785358	0.206349	A	G	0.000233002	3.63264	0.0710577	-0.153665	FM/F0_Across
		ss715635531	19	45785358	0.206349	A	G	8.67018e-06	5.06197	0.106522	-719.285	FV_Across
		ss715635531	19	45785358	0.206349	A	G	0.000271732	3.56586	0.0715507	-0.0159042	FV/FM_Across
		ss715635531	19	45785358	0.206349	A	G	0.000228945	3.64027	0.0712602	-0.154249	FV/F0_Across
		ss715635531	19	45785358	0.206349	A	G	0.000230547	3.63724	0.0730761	-0.0162454	φDo_Across
		ss715635531	19	45785358	0.206349	A	G	0.000230547	3.63724	0.0730761	-0.0162454	φPo_Across
	27	ss715635532	19	45790916	0.201058	A	G	0.000351296	3.45433	0.0697442	-548.011	FI_Across
		ss715635532	19	45790916	0.201058	A	G	8.99736e-05	4.04588	0.082396	-703.009	FM_Across
		ss715635532	19	45790916	0.201058	A	G	0.000277925	3.55607	0.0692584	-0.154086	FM/F0_Across
		ss715635532	19	45790916	0.201058	A	G	8.79586e-06	5.05572	0.106365	-726.854	FV_Across
		ss715635532	19	45790916	0.201058	A	G	0.000243265	3.61392	0.0727134	-0.0162937	FV/FM_Across
		ss715635532	19	45790916	0.201058	A	G	0.000273765	3.56262	0.0694343	-0.154646	FV/F0_Across
		ss715635532	19	45790916	0.201058	A	G	0.000321301	3.49309	0.0696018	-0.0161129	φDo_Across
		ss715635532	19	45790916	0.201058	A	G	0.000321301	3.49309	0.0696018	-0.0161129	φPo_Across
